# Supplementary material for: Carboxylic Acid Bioisosteres Boost Nurr1 Agonist Selectivity
Source: J Med Chem. Author manuscript; Available in PMC 2025 Jul 30. (PMC7617969; doi:10.1021/acs.jmedchem.5c01140)
Supplement: Molecular formula strings [file EMS207341-supplement-Molecular_formula_strings.csv]

ID	SMILES	EC50_NR4A2_[µM]	efficacy_NR4A2_[%]	IC50_DHODH_[µM]
7	COc1cccc(-c2ccc(NC(=O)C3=C(C(=O)O)CCC3)c(F)c2)c1	0.4	310	0.61
8	[2H]C([2H])([2H])Oc1cccc(-c2cc(F)c(NC(=O)C3=C(c4noc(=O)[nH]4)CCC3)c(F)c2)c1	1.0	200	9.26
9	[2H]C([2H])([2H])Oc1cccc(-c2ccc(NC(=O)C3=C(C(=O)O)CCC3)c(F)c2)c1	0.079	260	5.1
10	[2H]C([2H])([2H])Oc1cccc(-c2c(F)c(F)c(NC(=O)C3=C(C(=O)O)CCC3)c(F)c2F)c1	0.020	188	0.011
11	[2H]C([2H])([2H])Oc1cccc(-c2c(F)c(F)c(NC(=O)c3ccccc3C(=O)O)c(F)c2F)c1	0.06	210	0.015
12	[2H]C([2H])([2H])Oc1cccc(-c2c(F)c(F)c(NC(=O)c3ccsc3C(=O)O)c(F)c2F)c1	0.005	220	0.0019
13	[2H]C([2H])([2H])Oc1cccc(-c2c(F)c(F)c(NC(=O)c3ccsc3S(N)(=O)=O)c(F)c2F)c1	1.1	209	3.3
14	[2H]C([2H])([2H])Oc1cccc(-c2c(F)c(F)c(NC(=O)c3ccsc3S(=O)(=O)NC(C)=O)c(F)c2F)c1	0.9	189	4
15	[2H]C([2H])([2H])Oc1cccc(-c2c(F)c(F)c(NC(=O)c3ccsc3S(C)(=O)=O)c(F)c2F)c1	1.2	205	49% inhibition at 100 µM
16	[2H]C([2H])([2H])Oc1cccc(-c2c(F)c(F)c(NC(=O)c3ccsc3S(C)(=N)=O)c(F)c2F)c1	1.2	217	76% inhibition at 100 µM
17	[2H]C([2H])([2H])Oc1cccc(-c2c(F)c(F)c(NC(=O)c3ccsc3-c3c(O)c(=O)c3=O)c(F)c2F)c1	0.1	197	0.7
18	[2H]C([2H])([2H])Oc1cccc(-c2c(F)c(F)c(NC(=O)c3ccsc3-c3noc(=O)[nH]3)c(F)c2F)c1	0.05	186	0.66
19	[2H]C([2H])([2H])Oc1cccc(-c2c(F)c(F)c(NC(=O)c3ccsc3-c3nnn[nH]3)c(F)c2F)c1	0.021	214	0.6
20	[2H]C([2H])([2H])Oc1cccc(-c2c(F)c(F)c(NC(=O)c3cscc3C(=O)O)c(F)c2F)c1	0.0025	220	0.0022
21	[2H]C([2H])([2H])Oc1cccc(-c2c(F)c(F)c(NC(=O)c3cscc3-c3noc(=O)[nH]3)c(F)c2F)c1	0.03	220	0.4
22	[2H]C([2H])([2H])Oc1cccc(-c2c(F)c(F)c(NC(=O)c3cscc3-c3nnn[nH]3)c(F)c2F)c1	0.011	250	0.43
23	[2H]C([2H])([2H])Oc1cccc(-c2c(F)c(F)c(NC(=O)c3cscc3-c3noc(=S)[nH]3)c(F)c2F)c1	0.036	177	0.063
24	[2H]C([2H])([2H])Oc1cccc(-c2c(F)c(F)c(NC(=O)c3cscc3-c3noc(=O)n3C)c(F)c2F)c1	2.6	190	11.1
25	[2H]C([2H])([2H])Oc1cccc(-c2c(F)c(F)c(NC(=O)c3cscc3-c3noc(=S)n3C)c(F)c2F)c1	0.9	230	40% inhibition at 100 µM
26	[2H]C([2H])([2H])Oc1cccc(-c2c(F)c(F)c(NC(=O)c3cscc3-c3n[nH]c(=O)o3)c(F)c2F)c1	0.017	180	0.1
27	[2H]C([2H])([2H])Oc1cccc(-c2c(F)c(F)c(NC(=O)c3cscc3-c3n[nH]c(=S)o3)c(F)c2F)c1	0.16	170	0.96
28	[2H]C([2H])([2H])Oc1cccc(-c2c(F)c(F)c(NC(=O)c3cscc3C3=NOS(=O)N3)c(F)c2F)c1	0.039	240	1.2
29	[2H]C([2H])([2H])Oc1cccc(-c2c(F)c(F)c(NC(=O)C3=C(C(=O)O)COC3)c(F)c2F)c1	0.5	250	0.06
30	[2H]C([2H])([2H])Oc1cccc(-c2c(F)c(F)c(NC(=O)C3=C(c4nnn[nH]4)COC3)c(F)c2F)c1	0.22	200	3
31	[2H]C([2H])([2H])Oc1cccc(-c2c(F)c(F)c(NC(=O)c3ccccc3-c3nnn[nH]3)c(F)c2F)c1	0.14	190	0.26
32	COc1cccc(-c2ccc(NC(=O)C3=C(c4nnn[nH]4)CCC3)c(F)c2)c1	0.09	250	10
